# Supplementary material for: In Vitro and In Silico Characterization of G-Protein Coupled Receptor (GPCR) Targets of Phlorofucofuroeckol-A and Dieckol
Source: Mar Drugs. 2021 Jun 4;19(6):326. doi: 10.3390/md19060326 (PMC8228075; doi:10.3390/md19060326)
Supplement: Supplementary file 1 [file marinedrugs-19-00326-s001.zip]

Archive with 1 entries (1 files):
- marinedrugs-1235081-supplementary.pdf
